# Supplementary material for: Evaluation of Equivalent Keratometry Readings Obtained by Pentacam HR (High Resolution)
Source: PLoS One. 2016 Mar 7;11(3):e0150121. doi: 10.1371/journal.pone.0150121 (PMC4780706; doi:10.1371/journal.pone.0150121)
Supplement: S1 Data — (XLSX) [file pone.0150121.s002.xlsx]

## Sheet: Sheet1
	EKR1.0mm					EKR2.0mm					EKR3.0mm					EKR4.0mm					EKR4.5mm					EKR5.0mm					EKR6.0mm					EKR7.0mm					SimK					Knet
	1st	2nd	3rd	Mean	SD	1st	2nd	3rd	Mean	SD	1st	2nd	3rd	Mean	SD	1st	2nd	3rd	Mean	SD	1st	2nd	3rd	Mean	SD	1st	2nd	3rd	Mean	SD	1st	2nd	3rd	Mean	SD	1st	2nd	3rd	Mean	SD	1st	2nd	3rd	Mean	SD	1st	2nd	3rd	Mean
	43.3	43.3	43	43.2	0.17	43.3	43.2	43.1	43.2	0.1	43.3	43.2	43.1	43.2	0.1	43.3	43.3	43.2	43.27	0.06	43.5	43.3	43.3	43.37	0.12	43.4	43.4	43.3	43.37	0.06	43.6	43.5	43.5	43.53	0.06	43.8	43.7	43.7	43.73	0.06	43.3	43.3	43.2	43.27	0.06	42.1	42.1	42	42.07
	44.6	44.9	44.7	44.73	0.15	44.6	44.8	44.6	44.67	0.12	44.6	44.8	44.7	44.7	0.1	44.8	44.8	44.8	44.8	0	44.9	44.9	44.9	44.9	0	45.1	45.1	45	45.07	0.06	45.4	45.4	45.4	45.4	0	45.8	45.8	45.8	45.8	0	44.8	44.9	44.8	44.83	0.06	43.4	43.4	43.4	43.4
	44.2	44.4	44.2	44.27	0.12	44.3	44.4	44.3	44.33	0.06	44.4	44.5	44.4	44.43	0.06	44.5	44.6	44.5	44.53	0.06	44.6	44.7	44.5	44.6	0.1	44.7	44.8	44.6	44.7	0.1	44.9	45	44.8	44.9	0.1	45.2	45.2	45.2	45.2	0	44.5	44.6	44.4	44.5	0.1	43.1	43.3	43.1	43.17
	41	40.7	40.9	40.87	0.15	41	40.7	40.9	40.87	0.15	40.9	40.8	40.9	40.87	0.06	40.9	40.8	40.9	40.87	0.06	40.9	40.9	41	40.93	0.06	41	41	41	41	0	41.1	41.1	41.1	41.1	0	41.3	41.3	41.3	41.3	0	40.8	40.7	40.8	40.77	0.06	39.7	39.6	39.7	39.67
	43.7	43.8	43.8	43.77	0.06	43.7	43.7	43.8	43.73	0.06	43.7	43.7	43.8	43.73	0.06	43.7	43.8	43.8	43.77	0.06	43.8	43.8	43.9	43.83	0.06	43.9	43.9	44	43.93	0.06	44.1	44.1	44.2	44.13	0.06	44.3	44.4	44.4	44.37	0.06	44	43.8	43.9	43.9	0.1	42.3	42.4	42.4	42.37
	42.3	42.2	42.4	42.3	0.1	42.4	42.2	42.5	42.37	0.15	42.5	42.4	42.5	42.47	0.06	42.6	42.6	42.6	42.6	0	42.7	42.7	42.7	42.7	0	42.8	42.8	42.8	42.8	0	43.1	43.1	43.1	43.1	0	43.4	43.4	43.4	43.4	0	42.7	42.6	42.7	42.67	0.06	41.3	41.3	41.4	41.33
	43.1	42.7	43	42.93	0.21	43	42.7	42.9	42.87	0.15	42.9	42.8	42.8	42.83	0.06	42.9	42.8	42.7	42.8	0.1	42.9	42.8	42.7	42.8	0.1	43	42.9	42.8	42.9	0.1	43.1	43	43	43.03	0.06	43.3	43.3	43.2	43.27	0.06	42.8	42.7	42.7	42.73	0.06	41.7	41.5	41.5	41.57
	41.9	42	42	41.97	0.06	41.9	42	42	41.97	0.06	41.9	42	42	41.97	0.06	41.9	42	42.1	42	0.1	42	42.1	42.1	42.07	0.06	42.1	42.1	42.2	42.13	0.06	42.2	42.3	42.4	42.3	0.1	42.5	42.5	42.6	42.53	0.06	41.9	42.1	42.1	42.03	0.12	40.6	40.7	40.8	40.7
	44.9	44.7	44.9	44.83	0.12	44.8	44.7	44.8	44.77	0.06	44.8	44.7	44.8	44.77	0.06	44.8	44.7	44.9	44.8	0.1	44.9	44.8	44.9	44.87	0.06	45	44.9	45	44.97	0.06	45.2	45.1	45.2	45.17	0.06	45.5	45.4	45.5	45.47	0.06	44.8	44.8	44.9	44.83	0.06	43.5	43.4	43.5	43.47
	43.9	43.8	43.8	43.83	0.06	43.9	43.8	43.8	43.83	0.06	44	43.9	43.9	43.93	0.06	44.1	44	44	44.03	0.06	44.2	44.1	44.1	44.13	0.06	44.3	44.2	44.2	44.23	0.06	44.5	44.5	44.5	44.5	0	44.6	44.8	44.8	44.73	0.12	44.1	44.1	44	44.07	0.06	42.8	42.8	42.8	42.8
	43.1	43.3	43.4	43.27	0.15	43.1	43.2	43.3	43.2	0.1	43.1	43.2	43.3	43.2	0.1	43.2	43.3	43.3	43.27	0.06	43.3	43.3	43.3	43.3	0	43.4	43.4	43.4	43.4	0	43.6	43.6	43.6	43.6	0	43.9	43.9	43.9	43.9	0	43.3	43.3	43.4	43.33	0.06	41.8	41.9	41.8	41.83
	41.3	41.3	40.7	41.1	0.35	41.4	41.4	40.9	41.23	0.29	41.4	41.4	41.1	41.3	0.17	41.6	41.6	41.3	41.5	0.17	41.7	41.7	41.5	41.63	0.12	41.8	41.8	41.6	41.73	0.12	42	42.1	42	42.03	0.06	42.4	42.4	42.3	42.37	0.06	41.6	41.5	41.3	41.47	0.15	40.3	40.3	40.1	40.23
	41.3	41.4	41.5	41.4	0.1	41.4	41.4	41.5	41.43	0.06	41.4	41.5	41.6	41.5	0.1	41.5	41.6	41.6	41.57	0.06	41.6	41.6	41.7	41.63	0.06	41.7	41.7	41.7	41.7	0	41.9	41.8	41.9	41.87	0.06	42.1	42	42.1	42.07	0.06	41.5	41.5	41.6	41.53	0.06	40.2	40.3	40.3	40.27
	43.3	43.4	43.1	43.27	0.15	43.3	43.3	43.2	43.27	0.06	43.3	43.3	43.2	43.27	0.06	43.3	43.4	43.3	43.33	0.06	43.4	43.4	43.3	43.37	0.06	43.4	43.4	43.4	43.4	0	43.6	43.6	43.6	43.6	0	43.8	43.9	43.8	43.83	0.06	43.3	43.5	43.3	43.37	0.12	42	42	42	42
	42.3	42.3	42.5	42.37	0.12	42.3	42.2	42.4	42.3	0.1	42.2	42.2	42.3	42.23	0.06	42.2	42.1	42.2	42.17	0.06	42.2	42.1	42.2	42.17	0.06	42.3	42.2	42.2	42.23	0.06	42.4	42.3	42.3	42.33	0.06	42.6	42.6	42.6	42.6	0	42.2	42.1	42.3	42.2	0.1	40.9	40.8	40.9	40.87
	44.6	44.6	44.5	44.57	0.06	44.6	44.6	44.5	44.57	0.06	44.6	44.6	44.6	44.6	0	44.7	44.7	44.7	44.7	0	44.7	44.7	44.8	44.73	0.06	44.8	44.8	44.8	44.8	0	45	45	45.1	45.03	0.06	45.3	45.3	45.3	45.3	0	44.6	44.6	44.6	44.6	0	43.3	43.3	43.3	43.3
	42.4	42.2	42.3	42.3	0.1	42.4	42.2	42.3	42.3	0.1	42.4	42.3	42.3	42.33	0.06	42.5	42.4	42.4	42.43	0.06	42.5	42.5	42.5	42.5	0	42.6	42.6	42.6	42.6	0	42.8	42.8	42.8	42.8	0	43	43	43.1	43.03	0.06	42.5	42.5	42.5	42.5	0	41.1	41.1	41.1	41.1
	45.7	45.8	45.9	45.8	0.1	45.7	45.7	45.8	45.73	0.06	45.7	45.7	45.8	45.73	0.06	45.7	45.7	45.8	45.73	0.06	45.8	45.7	45.8	45.77	0.06	45.8	45.8	45.8	45.8	0	46	45.9	46	45.97	0.06	46.2	46.1	46.1	46.13	0.06	45.7	45.6	45.7	45.67	0.06	44.4	44.4	44.5	44.43
	42.3	42.3	42.5	42.37	0.12	42.4	42.4	42.6	42.47	0.12	42.6	42.7	42.8	42.7	0.1	42.9	42.9	43	42.93	0.06	43	43	43.1	43.03	0.06	43.1	43.1	43.2	43.13	0.06	43.4	43.3	43.4	43.37	0.06	43.5	43.5	43.6	43.53	0.06	42.9	42.9	43	42.93	0.06	41.6	41.6	41.7	41.63
	41.9	41.8	42.5	42.07	0.38	41.9	41.8	42.3	42	0.26	41.9	41.8	42.2	41.97	0.21	42	41.9	42.2	42.03	0.15	42	42	42.2	42.07	0.12	42.1	42	42.2	42.1	0.1	42.2	42.2	42.2	42.2	0	42.4	42.4	42.4	42.4	0	42	41.9	42.1	42	0.1	40.7	40.6	40.9	40.73
	43.5	44	43.5	43.67	0.29	43.4	43.9	43.5	43.6	0.26	43.5	43.8	43.5	43.6	0.17	43.5	43.7	43.5	43.57	0.12	43.6	43.7	43.5	43.6	0.1	43.6	43.7	43.6	43.63	0.06	43.8	43.9	43.8	43.83	0.06	44.1	44.1	44	44.07	0.06	43.5	43.7	43.5	43.57	0.12	42.2	42.4	42.2	42.27
	43.7	43.7	43.5	43.63	0.12	43.6	43.7	43.5	43.6	0.1	43.6	43.7	43.5	43.6	0.1	43.6	43.7	43.6	43.63	0.06	43.7	43.7	43.7	43.7	0	43.7	43.8	43.7	43.73	0.06	43.8	43.9	43.9	43.87	0.06	43.9	44	44	43.97	0.06	43.6	43.7	43.7	43.67	0.06	42.4	42.4	42.3	42.37
	43.4	43.5	43.5	43.47	0.06	43.4	43.5	43.5	43.47	0.06	43.4	43.4	43.4	43.4	0	43.5	43.5	43.5	43.5	0	43.5	43.5	43.6	43.53	0.06	43.6	43.6	43.6	43.6	0	43.9	43.9	43.9	43.9	0	44.1	44.2	44.1	44.13	0.06	43.6	43.5	43.5	43.53	0.06	42.1	42.1	42.1	42.1
	46.9	47.1	47.1	47.03	0.12	46.9	47.1	47.1	47.03	0.12	47.1	47.1	47.1	47.1	0	47.1	47.2	47.2	47.17	0.06	47.2	47.3	47.2	47.23	0.06	47.3	47.4	47.4	47.37	0.06	47.6	47.7	47.7	47.67	0.06	48	48.1	48.1	48.07	0.06	47.1	47.1	47.1	47.1	0	45.7	45.8	45.8	45.77
	42	42	42.3	42.1	0.17	42	42	42.3	42.1	0.17	42.1	42	42.2	42.1	0.1	42.1	42	42.2	42.1	0.1	42.2	42.1	42.2	42.17	0.06	42.3	42.2	42.3	42.27	0.06	42.5	42.4	42.5	42.47	0.06	42.8	42.8	42.7	42.77	0.06	42.2	42.1	42.2	42.17	0.06	40.7	40.7	40.8	40.73
	44.1	44.2	44.3	44.2	0.1	44.1	44.2	44.3	44.2	0.1	44.2	44.2	44.2	44.2	0	44.3	44.3	44.2	44.27	0.06	44.3	44.3	44.3	44.3	0	44.4	44.4	44.4	44.4	0	44.7	44.7	44.6	44.67	0.06	44.9	44.9	44.8	44.87	0.06	44.2	44.2	44.1	44.17	0.06	43	43.1	43	43.03
	43.1	43.2	43.1	43.13	0.06	43.1	43.3	43.1	43.17	0.12	43.2	43.3	43.2	43.23	0.06	43.4	43.5	43.3	43.4	0.1	43.5	43.5	43.4	43.47	0.06	43.6	43.6	43.5	43.57	0.06	43.8	43.8	43.7	43.77	0.06	44	44	43.9	43.97	0.06	43.3	43.4	43.3	43.33	0.06	42.1	42.2	42	42.1
	43.2	43.4	43.3	43.3	0.1	43.1	43.4	43.2	43.23	0.15	43.1	43.3	43.2	43.2	0.1	43.2	43.4	43.3	43.3	0.1	43.3	43.4	43.3	43.33	0.06	43.4	43.5	43.4	43.43	0.06	43.7	43.8	43.7	43.73	0.06	44	44.1	44	44.03	0.06	43.1	43.3	43.2	43.2	0.1	41.9	42.1	42	42
	43.2	43.2	43.2	43.2	0	43.2	43.2	43.2	43.2	0	43.2	43.2	43.2	43.2	0	43.3	43.3	43.2	43.27	0.06	43.3	43.3	43.3	43.3	0	43.4	43.4	43.4	43.4	0	43.6	43.6	43.6	43.6	0	43.9	43.9	43.9	43.9	0	43.3	43.3	43.3	43.3	0	41.9	41.9	41.9	41.9
	45.6	45.8	45.9	45.77	0.15	45.6	45.7	45.9	45.73	0.15	45.6	45.7	45.8	45.7	0.1	45.7	45.8	45.9	45.8	0.1	45.7	45.8	45.9	45.8	0.1	45.8	45.9	46	45.9	0.1	46	46.1	46.2	46.1	0.1	46.2	46.4	46.4	46.33	0.12	45.6	45.8	45.9	45.77	0.15	44.2	44.4	44.5	44.37
	44.5	44.4	44.6	44.5	0.1	44.5	44.4	44.6	44.5	0.1	44.5	44.5	44.6	44.53	0.06	44.7	44.6	44.7	44.67	0.06	44.8	44.7	44.8	44.77	0.06	44.9	44.8	44.9	44.87	0.06	45.2	45.1	45.2	45.17	0.06	45.5	45.5	45.5	45.5	0	44.6	44.6	44.7	44.63	0.06	43.3	43.3	43.3	43.3
	45.3	45.1	45.3	45.23	0.12	45.3	45.1	45.3	45.23	0.12	45.2	45.1	45.2	45.17	0.06	45.2	45.2	45.2	45.2	0	45.3	45.2	45.2	45.23	0.06	45.4	45.3	45.3	45.33	0.06	45.6	45.6	45.6	45.6	0	45.9	46	45.9	45.93	0.06	45.2	45.2	45.2	45.2	0	43.9	43.8	43.9	43.87
	43.9	43.9	43.6	43.8	0.17	43.8	43.9	43.6	43.77	0.15	43.8	43.9	43.7	43.8	0.1	43.9	44	43.8	43.9	0.1	44	44	43.8	43.93	0.12	44	44.1	43.9	44	0.1	44.3	44.3	44.2	44.27	0.06	44.6	44.6	44.5	44.57	0.06	43.8	43.9	43.7	43.8	0.1	42.6	42.7	42.4	42.57
	42.9	43	43.3	43.07	0.21	43	43	43.3	43.1	0.17	43	43	43.3	43.1	0.17	43.1	43.1	43.3	43.17	0.12	43.2	43.2	43.3	43.23	0.06	43.2	43.3	43.4	43.3	0.1	43.5	43.5	43.5	43.5	0	43.8	43.6	43.8	43.73	0.12	43.1	43	43.3	43.13	0.15	41.8	41.8	42	41.87
	43.9	43.9	43.5	43.77	0.23	43.9	43.9	43.5	43.77	0.23	43.9	43.9	43.7	43.83	0.12	44	44	43.8	43.93	0.12	44	44	43.9	43.97	0.06	44.1	44.1	44	44.07	0.06	44.2	44.2	44.2	44.2	0	44.4	44.4	44.4	44.4	0	43.9	43.9	43.8	43.87	0.06	42.6	42.6	42.5	42.57
	43.1	43.6	44	43.57	0.45	43.2	43.6	43.9	43.57	0.35	43.4	43.7	43.9	43.67	0.25	43.7	43.8	43.9	43.8	0.1	43.8	43.9	44	43.9	0.1	44	44	44.1	44.03	0.06	44.3	44.3	44.4	44.33	0.06	44.6	44.6	44.7	44.63	0.06	43.8	43.9	44	43.9	0.1	42.3	42.4	42.5	42.4
	42.7	42.8	42.8	42.77	0.06	42.6	42.7	42.7	42.67	0.06	42.5	42.6	42.6	42.57	0.06	42.5	42.6	42.6	42.57	0.06	42.6	42.6	42.6	42.6	0	42.6	42.6	42.6	42.6	0	42.7	42.7	42.7	42.7	0	42.9	42.9	42.9	42.9	0	42.4	42.5	42.4	42.43	0.06	41.3	41.4	41.4	41.37
	43.3	43.5	43.3	43.37	0.12	43.3	43.5	43.3	43.37	0.12	43.4	43.5	43.4	43.43	0.06	43.5	43.5	43.5	43.5	0	43.6	43.6	43.6	43.6	0	43.7	43.7	43.6	43.67	0.06	43.9	43.9	43.8	43.87	0.06	44.2	44.2	44.2	44.2	0	43.5	43.5	43.5	43.5	0	42.1	42.2	42.1	42.13
	43.4	43.4	43.6	43.47	0.12	43.5	43.4	43.7	43.53	0.15	43.6	43.5	43.7	43.6	0.1	43.7	43.7	43.8	43.73	0.06	43.8	43.8	43.9	43.83	0.06	44	43.9	44	43.97	0.06	44.2	44.2	44.3	44.23	0.06	44.5	44.5	44.5	44.5	0	43.7	43.7	43.9	43.77	0.12	42.3	42.3	42.4	42.33
	42.7	42.2	42.9	42.6	0.36	42.7	42.2	42.8	42.57	0.32	42.6	42.4	42.7	42.57	0.15	42.6	42.5	42.7	42.6	0.1	42.7	42.6	42.8	42.7	0.1	42.8	42.7	42.8	42.77	0.06	43	42.9	43	42.97	0.06	43.3	43.2	43.3	43.27	0.06	42.6	42.5	42.7	42.6	0.1	41.3	41.2	41.5	41.33
	42.7	42.8	42.4	42.63	0.21	4.27	42.9	42.5	42.7	0.2	42.8	42.9	42.6	42.77	0.15	42.9	43	42.8	42.9	0.1	43	43.1	42.9	43	0.1	43.1	43.1	43	43.07	0.06	43.2	43.3	43.3	43.27	0.06	43.5	43.5	43.5	43.5	0	42.9	43	42.7	42.87	0.15	41.6	41.7	41.5	41.6
	41.9	42.1	41.9	41.97	0.12	41.9	42.1	41.9	41.97	0.12	41.9	42	41.9	41.93	0.06	41.9	42	41.9	41.93	0.06	41.9	42	41.9	41.93	0.06	42	42	42	42	0	42.1	42.1	42.1	42.1	0	42.2	42.2	42.2	42.2	0	41.8	41.8	41.8	41.8	0	40.8	40.8	40.7	40.77
	41.2	41.7	41.4	41.43	0.25	41.2	41.6	41.3	41.37	0.21	41.3	41.5	41.4	41.4	0.1	41.4	41.5	41.4	41.43	0.06	41.5	41.6	41.5	41.53	0.06	41.6	41.6	41.6	41.6	0	41.8	41.8	41.8	41.8	0	42.1	42.1	42.1	42.1	0	41.3	41.4	41.4	41.37	0.06	40.3	40.4	40.3	40.33
	43.9	43.6	43.6	43.7	0.17	43.9	43.6	43.6	43.7	0.17	43.8	43.7	43.6	43.7	0.1	43.9	43.8	43.8	43.83	0.06	44	43.9	43.9	43.93	0.06	44.1	44.1	44	44.07	0.06	44.4	44.4	44.4	44.4	0	44.8	44.8	44.8	44.8	0	43.9	43.9	43.8	43.87	0.06	42.5	42.5	42.4	42.47
	45	44.9	45.1	45	0.1	45	44.9	45.1	45	0.1	45	45	45	45	0	45.2	45.1	45.1	45.13	0.06	45.2	45.2	45.2	45.2	0	45.4	45.4	45.3	45.37	0.06	45.7	45.8	45.7	45.73	0.06	46.2	46.2	46.2	46.2	0	45	45	44.9	44.97	0.06	43.9	43.8	43.8	43.83
	43.2	43.3	43.3	43.27	0.06	43.2	43.3	43.3	43.27	0.06	43.3	43.4	43.4	43.37	0.06	43.4	43.5	43.5	43.47	0.06	43.5	43.6	43.6	43.57	0.06	43.6	43.6	43.7	43.63	0.06	43.8	43.9	43.9	43.87	0.06	44.1	44.2	44.2	44.17	0.06	43.6	43.7	43.7	43.67	0.06	42	42	42	42
	44.4	44.5	44.7	44.53	0.15	44.5	44.6	44.7	44.6	0.1	44.6	44.7	44.7	44.67	0.06	44.8	44.8	44.8	44.8	0	44.9	44.9	44.9	44.9	0	45	45	45	45	0	45.2	45.2	45.2	45.2	0	45.5	45.5	45.5	45.5	0	44.7	44.7	44.7	44.7	0	43.5	43.5	43.5	43.5
	43.7	43.9	44.1	43.9	0.2	43.8	43.9	44.2	43.97	0.21	43.9	43.9	44.3	44.03	0.23	44.1	44.1	44.4	44.2	0.17	44.3	44.2	44.5	44.33	0.15	44.4	44.4	44.6	44.47	0.12	44.7	44.7	44.8	44.73	0.06	45	45	45.2	45.07	0.12	44.2	44.3	44.4	44.3	0.1	42.7	42.8	42.9	42.8
	45	45.1	45.4	45.17	0.21	45	45.1	45.3	45.13	0.15	45	45.1	45.2	45.1	0.1	45.1	45.2	45.2	45.17	0.06	45.1	45.2	45.3	45.2	0.1	45.2	45.3	45.4	45.3	0.1	45.5	45.5	45.6	45.53	0.06	45.8	45.8	45.8	45.8	0	45.1	45.2	45.3	45.2	0.1	43.7	43.8	43.9	43.8
	41.9	42.1	41.9	41.97	0.12	42	42.2	42	42.07	0.12	42.1	42.3	42.2	42.2	0.1	42.3	42.4	42.4	42.37	0.06	42.4	42.5	42.5	42.47	0.06	42.5	42.6	42.6	42.57	0.06	42.8	42.8	42.9	42.83	0.06	43	43	43.1	43.03	0.06	42.3	42.4	42.4	42.37	0.06	41	41.1	41	41.03
	42.9	43.3	43.4	43.2	0.26	43	43.3	43.4	43.23	0.21	43.2	43.4	43.4	43.33	0.12	43.4	43.5	43.5	43.47	0.06	43.5	43.6	43.5	43.53	0.06	43.7	43.7	43.6	43.67	0.06	43.9	44	43.9	43.93	0.06	44.2	44.3	44.2	44.23	0.06	43.4	43.5	43.4	43.43	0.06	42	42.2	42.1	42.1
	41.4	41.3	41.5	41.4	0.1	41.4	41.3	41.5	41.4	0.1	41.5	41.4	41.5	41.47	0.06	41.5	41.5	41.6	41.53	0.06	41.6	41.5	41.7	41.6	0.1	41.7	41.6	41.8	41.7	0.1	41.9	41.8	42	41.9	0.1	42.2	42.1	42.2	42.17	0.06	41.6	41.5	41.7	41.6	0.1	40.2	40.1	40.3	40.2
	44.3	44	44.3	44.2	0.17	44.2	44	44.2	44.13	0.12	44.1	44	44.2	44.1	0.1	44.1	44.1	44.1	44.1	0	44.1	44.1	44.2	44.13	0.06	44.2	44.2	44.2	44.2	0	44.4	44.4	44.5	44.43	0.06	44.8	44.8	44.8	44.8	0	44	44	44	44	0	42.8	42.8	42.9	42.83
	43.1	43.2	43.5	43.27	0.21	43.1	43.2	43.4	43.23	0.15	43.2	43.2	43.3	43.23	0.06	43.2	43.3	43.3	43.27	0.06	43.3	43.3	43.4	43.33	0.06	43.4	43.4	43.4	43.4	0	43.6	43.6	43.6	43.6	0	43.9	43.9	43.8	43.87	0.06	43.4	43.3	43.3	43.33	0.06	41.8	41.9	42	41.9
	46.4	47	46.4	46.6	0.35	46.4	46.8	46.4	46.53	0.23	46.4	46.7	46.4	46.5	0.17	46.5	46.7	46.5	46.57	0.12	46.6	46.7	46.6	46.63	0.06	46.7	46.8	46.7	46.73	0.06	47.1	47.1	47.1	47.1	0	47.4	47.4	47.4	47.4	0	46.5	46.8	46.7	46.67	0.15	45	45.3	45.1	45.13
	43.1	43.2	43.1	43.13	0.06	43.1	43.2	43	43.1	0.1	43.1	43.2	43	43.1	0.1	43.2	43.2	43.1	43.17	0.06	43.3	43.3	43.2	43.27	0.06	43.3	43.4	43.2	43.3	0.1	43.5	43.5	43.4	43.47	0.06	43.8	43.8	43.7	43.77	0.06	43.2	43.3	43.1	43.2	0.1	41.9	42	41.8	41.9
	43.3	43.7	43.7	43.57	0.23	43.4	43.8	43.6	43.6	0.2	43.5	43.8	43.6	43.63	0.15	43.7	43.9	43.7	43.77	0.12	43.8	44	43.8	43.87	0.12	44	44.1	43.9	44	0.1	44.3	44.3	44.2	44.27	0.06	44.5	44.6	44.5	44.53	0.06	43.7	43.9	43.7	43.77	0.12	42.4	42.6	42.4	42.47
	45.7	45.6	45.9	45.73	0.15	45.7	45.7	45.9	45.77	0.12	45.8	45.7	45.9	45.8	0.1	45.9	45.8	45.9	45.87	0.06	46	45.9	46	45.97	0.06	46.1	46	46.1	46.07	0.06	46.3	46.3	46.4	46.33	0.06	46.7	46.7	46.7	46.7	0	45.8	45.9	45.9	45.87	0.06	44.5	44.4	44.6	44.5
	43	42.7	42.5	42.73	0.25	43	42.7	42.5	42.73	0.25	42.9	42.7	42.5	42.7	0.2	42.9	42.8	42.6	42.77	0.15	42.9	42.8	42.7	42.8	0.1	43	42.9	42.8	42.9	0.1	43.1	43	43	43.03	0.06	43.2	43.2	43.2	43.2	0	42.9	42.8	42.6	42.77	0.15	41.6	41.4	41.3	41.43
	43.1	43.2	43.4	43.23	0.15	43.3	43.3	43.4	43.33	0.06	43.4	43.5	43.5	43.47	0.06	43.7	43.7	43.7	43.7	0	43.8	43.8	43.8	43.8	0	44	44	43.9	43.97	0.06	44.3	44.3	44.3	44.3	0	44.7	44.6	44.6	44.63	0.06	43.7	43.7	43.8	43.73	0.06	42.3	42.4	42.4	42.37
	44.2	44.3	44.1	44.2	0.1	44.3	44.3	44.2	44.27	0.06	44.3	44.4	44.3	44.33	0.06	44.5	44.4	44.4	44.43	0.06	44.5	44.5	44.5	44.5	0	44.7	44.6	44.6	44.63	0.06	44.9	44.9	44.9	44.9	0	45.2	45.2	45.2	45.2	0	44.4	44.4	44.5	44.43	0.06	43	43.1	43.1	43.07
	41.8	41.9	42.2	41.97	0.21	41.8	41.9	42	41.9	0.1	41.8	41.8	41.9	41.83	0.06	41.8	41.8	41.8	41.8	0	41.9	41.8	41.8	41.83	0.06	41.9	41.9	41.9	41.9	0	42.1	42	42	42.03	0.06	42.3	42.3	42.3	42.3	0	41.8	41.8	41.8	41.8	0	40.5	40.5	40.5	40.5
	43.8	43.9	43.7	43.8	0.1	43.8	43.9	43.7	43.8	0.1	43.8	43.9	43.8	43.83	0.06	43.9	43.9	43.9	43.9	0	43.9	44	43.9	43.93	0.06	44	44	44	44	0	44.1	44.1	44.1	44.1	0	44.3	44.3	44.3	44.3	0	43.9	43.9	43.9	43.9	0	42.6	42.7	42.6	42.63
	44.9	44.9	44.8	44.87	0.06	44.5	44.7	44.7	44.63	0.12	44.5	44.6	44.6	44.57	0.06	44.5	44.6	44.7	44.6	0.1	44.6	44.7	44.7	44.67	0.06	44.7	44.7	44.8	44.73	0.06	44.9	44.9	45	44.93	0.06	45.3	45.3	45.3	45.3	0	44.4	44.4	44.5	44.43	0.06	43.3	43.4	43.4	43.37
	43.2	43.4	43.1	43.23	0.15	43.2	43.4	43.1	43.23	0.15	43.2	43.4	43.2	43.27	0.12	43.3	43.4	43.3	43.33	0.06	43.4	43.5	43.4	43.43	0.06	43.5	43.6	43.5	43.53	0.06	43.8	43.8	43.8	43.8	0	44.1	44.1	44.1	44.1	0	43.4	43.4	43.3	43.37	0.06	41.9	42.1	42	42
	45.2	45.4	45.3	45.3	0.1	45.2	45.4	45.3	45.3	0.1	45.3	45.4	45.4	45.37	0.06	45.5	45.5	45.6	45.53	0.06	45.6	45.6	45.7	45.63	0.06	45.7	45.8	45.8	45.77	0.06	46.1	46.1	46.1	46.1	0	46.4	46.4	46.4	46.4	0	45.4	45.5	45.5	45.47	0.06	44.1	44.2	44.2	44.17
	43.5	43.5	43.8	43.6	0.17	43.6	43.6	43.8	43.67	0.12	43.7	43.7	43.9	43.77	0.12	43.8	43.8	44	43.87	0.12	43.9	43.9	44	43.93	0.06	44	44	44.1	44.03	0.06	44.2	44.2	44.2	44.2	0	44.4	44.4	44.4	44.4	0	43.9	43.9	44	43.93	0.06	42.5	42.5	42.7	42.57
	44.7	44.4	44.3	44.47	0.21	44.7	44.5	44.4	44.53	0.15	44.7	44.6	44.6	44.63	0.06	44.7	44.7	44.7	44.7	0	44.8	44.8	44.8	44.8	0	44.9	44.9	44.9	44.9	0	45.1	45.1	45.2	45.13	0.06	45.5	45.4	45.5	45.47	0.06	44.8	44.9	44.9	44.87	0.06	43.3	43.2	43.3	43.27
	42.2	42	42.3	42.17	0.15	42.3	42.1	42.4	42.27	0.15	42.4	42.2	42.4	42.33	0.12	42.5	42.4	42.6	42.5	0.1	42.6	42.6	42.6	42.6	0	42.7	42.7	42.8	42.73	0.06	43	43	43.1	43.03	0.06	43.4	43.4	43.4	43.4	0	42.5	42.5	42.5	42.5	0	41.1	41.1	41.2	41.13
	44.1	44.2	44.1	44.13	0.06	44.1	44.2	44.1	44.13	0.06	44.2	44.2	44.1	44.17	0.06	44.3	44.3	44.2	44.27	0.06	44.4	44.3	44.3	44.33	0.06	44.5	44.4	44.4	44.43	0.06	44.8	44.7	44.7	44.73	0.06	45	44.9	45	44.97	0.06	44.2	44.2	44.3	44.23	0.06	43.1	43	42.9	43
	42.1	42.1	42.4	42.2	0.17	42	42.1	42.3	42.13	0.15	42	42.1	42.3	42.13	0.15	42.1	42.1	42.2	42.13	0.06	42.1	42.2	42.3	42.2	0.1	42.2	42.2	42.3	42.23	0.06	42.4	42.4	42.5	42.43	0.06	42.7	42.7	42.7	42.7	0	41.9	42	42.2	42.03	0.15	41	41	41.2	41.07
	41.4	41.6	41.7	41.57	0.15	41.3	41.5	41.6	41.47	0.15	41.4	41.5	41.6	41.5	0.1	41.5	41.5	41.6	41.53	0.06	41.6	41.6	41.7	41.63	0.06	41.7	41.6	41.7	41.67	0.06	41.9	41.8	41.9	41.87	0.06	42.1	42	42.1	42.07	0.06	41.5	41.4	41.5	41.47	0.06	40.2	40.2	40.4	40.27
	43.4	43.5	43.4	43.43	0.06	43.4	43.5	43.4	43.43	0.06	43.4	43.5	43.5	43.47	0.06	43.5	43.6	43.5	43.53	0.06	43.6	43.6	43.6	43.6	0	43.7	43.7	43.7	43.7	0	43.9	43.9	43.9	43.9	0	44.1	44.1	44.1	44.1	0	43.5	43.5	43.5	43.5	0	42.3	42.3	42.3	42.3
	42	41.8	41.8	41.87	0.12	41.9	41.7	41.7	41.77	0.12	41.9	41.7	41.7	41.77	0.12	41.8	41.8	41.8	41.8	0	41.9	41.8	41.8	41.83	0.06	41.9	41.9	41.9	41.9	0	42.2	42.1	42.1	42.13	0.06	42.6	42.6	42.6	42.6	0	41.8	41.8	41.7	41.77	0.06	40.5	40.3	40.4	40.4
	44.8	44.6	44.9	44.77	0.15	44.7	44.5	44.7	44.63	0.12	44.7	44.6	44.7	44.67	0.06	44.8	44.7	44.8	44.77	0.06	44.9	44.8	44.8	44.83	0.06	44.9	44.8	44.9	44.87	0.06	45.1	45	45	45.03	0.06	45.3	45.3	45.3	45.3	0	44.6	44.6	44.7	44.63	0.06	43.6	43.5	43.5	43.53
	45.3	45.5	45.4	45.4	0.1	45.3	45.5	45.4	45.4	0.1	45.3	45.5	45.4	45.4	0.1	45.4	45.5	45.4	45.43	0.06	45.5	45.5	45.5	45.5	0	45.6	45.6	45.6	45.6	0	45.9	45.9	45.9	45.9	0	46.3	46.2	46.2	46.23	0.06	45.3	45.4	45.3	45.33	0.06	44.1	44.1	44.1	44.1
	44.3	44.4	44.6	44.43	0.15	44.3	44.5	44.7	44.5	0.2	44.5	44.6	44.8	44.63	0.15	44.7	44.9	44.9	44.83	0.12	44.9	45	45	44.97	0.06	45.1	45.2	45.2	45.17	0.06	45.5	45.5	45.5	45.5	0	45.9	45.9	45.9	45.9	0	44.7	44.8	44.9	44.8	0.1	43.4	43.5	43.6	43.5
	43.7	43.3	43.6	43.53	0.21	43.6	43.3	43.6	43.5	0.17	43.7	43.3	43.6	43.53	0.21	43.7	43.5	43.6	43.6	0.1	43.8	43.5	43.7	43.67	0.15	43.8	43.7	43.7	43.73	0.06	44	43.9	44	43.97	0.06	44.3	44.2	44.2	44.23	0.06	43.7	43.5	43.6	43.6	0.1	42.5	42.2	42.4	42.37
	41.5	41.7	41.6	41.6	0.1	41.5	41.7	41.6	41.6	0.1	41.5	41.7	41.6	41.6	0.1	41.6	41.7	41.7	41.67	0.06	41.7	41.8	41.7	41.73	0.06	41.8	41.8	41.8	41.8	0	41.9	42	42	41.97	0.06	42.1	42.2	42.2	42.17	0.06	41.6	41.7	41.6	41.63	0.06	40.4	40.5	41.1	40.67
	42.2	41.7	41.9	41.93	0.25	42.1	41.7	41.9	41.9	0.2	42.1	41.8	41.9	41.93	0.15	42.1	41.9	41.9	41.97	0.12	42.1	42	42	42.03	0.06	42.2	42.1	42.1	42.13	0.06	42.4	42.3	42.3	42.33	0.06	42.6	42.6	42.6	42.6	0	42.2	42.1	42	42.1	0.1	40.8	40.7	40.6	40.7
	45.5	45.1	45.6	45.4	0.26	45.5	45.1	45.5	45.37	0.23	45.4	45.2	45.5	45.37	0.15	45.4	45.2	45.4	45.33	0.12	45.5	45.3	45.5	45.43	0.12	45.5	45.4	45.5	45.47	0.06	45.7	45.6	45.7	45.67	0.06	46	45.9	45.9	45.93	0.06	45.4	45.2	45.4	45.33	0.12	44.2	44	44.1	44.1
	44.8	44.8	45.3	44.97	0.29	45	45	45.3	45.1	0.17	45.1	45.1	45.4	45.2	0.17	45.2	45.3	45.4	45.3	0.1	45.3	45.3	45.4	45.33	0.06	45.4	45.4	45.5	45.43	0.06	45.5	45.6	45.6	45.57	0.06	45.6	45.7	45.7	45.67	0.06	45.1	45.1	45.3	45.17	0.12	43.9	43.9	44.1	43.97
	43.9	44	43.8	43.9	0.1	43.9	44	43.9	43.93	0.06	44	44.1	44	44.03	0.06	44.1	44.1	44.1	44.1	0	44.2	44.2	44.2	44.2	0	44.3	44.2	44.2	44.23	0.06	44.5	44.4	44.5	44.47	0.06	44.7	44.7	44.7	44.7	0	44.1	44.1	44	44.07	0.06	42.8	42.8	42.8	42.8
	44.8	45.2	44.7	44.9	0.26	44.8	45.2	44.8	44.93	0.23	44.8	45.1	44.9	44.93	0.15	44.9	45.1	45	45	0.1	45	45.2	45.1	45.1	0.1	45.1	45.2	45.1	45.13	0.06	45.4	45.4	45.3	45.37	0.06	45.6	45.6	45.6	45.6	0	44.9	45	44.9	44.93	0.06	43.7	43.9	43.7	43.77
	42.3	41.7	41.9	41.97	0.31	42.3	41.8	42	42.03	0.25	42.4	42.1	42.2	42.23	0.15	42.5	42.4	42.4	42.43	0.06	42.6	42.5	42.5	42.53	0.06	42.7	42.7	42.6	42.67	0.06	43	43	42.9	42.97	0.06	43.3	43.2	43.2	43.23	0.06	42.5	42.5	42.4	42.47	0.06	41.1	41.1	40.9	41.03
	43.2	43	43.4	43.2	0.2	43.2	43.1	43.4	43.23	0.15	43.2	43.1	43.3	43.2	0.1	43.3	43.2	43.3	43.27	0.06	43.3	43.3	43.4	43.33	0.06	43.4	43.4	43.4	43.4	0	43.6	43.6	43.6	43.6	0	43.9	43.9	43.9	43.9	0	43.2	43.2	43.3	43.23	0.06	41.9	41.9	42	41.93
	43.8	44.1	43.8	43.9	0.17	43.7	44	43.7	43.8	0.17	43.8	44	43.8	43.87	0.12	43.8	44	43.8	43.87	0.12	43.9	44	43.9	43.93	0.06	44	44	44	44	0	44.2	44.2	44.2	44.2	0	44.4	44.4	44.4	44.4	0	43.8	44	43.8	43.87	0.12	42.5	42.7	42.5	42.57
	40.6	41.3	41	40.97	0.35	40.8	41.3	41	41.03	0.25	40.9	41.2	41	41.03	0.15	41.1	41.2	41.1	41.13	0.06	41.1	41.3	41.1	41.17	0.12	41.2	41.3	41.2	41.23	0.06	41.4	41.4	41.4	41.4	0	41.6	41.6	41.6	41.6	0	41.1	41.3	41	41.13	0.15	39.7	40	39.8	39.83
	41.7	42.2	42.3	42.07	0.32	41.8	42.2	42.2	42.07	0.23	41.9	42.2	42.2	42.1	0.17	42.1	42.3	42.2	42.2	0.1	42.2	42.3	42.3	42.27	0.06	42.3	42.3	42.3	42.3	0	42.5	42.5	42.5	42.5	0	42.7	42.7	42.7	42.7	0	42.1	42.2	42.2	42.17	0.06	40.8	41	40.9	40.9
	43.6	43.5	43.1	43.4	0.26	43.5	43.4	43.1	43.33	0.21	43.4	43.3	43	43.23	0.21	43.4	43.3	43.1	43.27	0.15	43.4	43.3	43.1	43.27	0.15	43.4	43.3	43.2	43.3	0.1	43.5	43.5	43.4	43.47	0.06	43.7	43.7	43.7	43.7	0	43.3	43.2	43	43.17	0.15	42.1	42.1	41.9	42.03
	42.7	43.2	43	42.97	0.25	42.7	43.1	42.9	42.9	0.2	42.7	42.9	42.8	42.8	0.1	42.7	42.9	42.8	42.8	0.1	42.8	42.9	42.8	42.83	0.06	42.9	42.9	42.9	42.9	0	43.1	43.1	43.1	43.1	0	43.4	43.4	43.4	43.4	0	42.7	42.9	42.7	42.77	0.12	41.3	41.5	41.4	41.4
	41.4	41.3	41.2	41.3	0.1	41.4	41.3	41.2	41.3	0.1	41.4	41.4	41.3	41.37	0.06	41.5	41.5	41.4	41.47	0.06	41.6	41.6	41.5	41.57	0.06	41.6	41.6	41.6	41.6	0	41.8	41.9	41.8	41.83	0.06	42.1	42.1	42.1	42.1	0	41.5	41.5	41.4	41.47	0.06	40.2	40.2	40.2	40.2
	43.8	44.3	44.1	44.07	0.25	43.9	44.3	44.2	44.13	0.21	44	44.3	44.2	44.17	0.15	44.2	44.3	44.3	44.27	0.06	44.2	44.4	44.3	44.3	0.1	44.3	44.4	44.4	44.37	0.06	44.6	44.6	44.6	44.6	0	44.9	44.9	44.9	44.9	0	44.1	44.2	44.2	44.17	0.06	42.7	42.9	42.8	42.8
	44.5	44.2	43.9	44.2	0.3	44.4	44.2	43.9	44.17	0.25	44.3	44.1	43.9	44.1	0.2	44.3	44.2	44.1	44.2	0.1	44.3	44.2	44.2	44.23	0.06	44.4	44.4	44.3	44.37	0.06	44.7	44.7	44.7	44.7	0	45.2	45.1	45.1	45.13	0.06	44.3	44.3	44	44.2	0.17	43	42.8	42.7	42.83
	42.1	42.8	42.8	42.57	0.4	42.1	42.6	42.7	42.47	0.32	42.1	42.5	42.6	42.4	0.26	42.3	42..4	42.5	42.43	0.12	42.3	42.5	42.6	42.47	0.15	42.4	42.5	42.6	42.5	0.1	42.7	42.7	42.8	42.73	0.06	43	43.1	43.1	43.07	0.06	42.3	42.3	42.5	42.37	0.12	41	41.2	41.3	41.17
	44.4	44.3	44.4	44.37	0.06	44.4	44.3	44.4	44.37	0.06	44.5	44.4	44.5	44.47	0.06	44.6	44.6	44.6	44.6	0	44.7	44.7	44.7	44.7	0	44.8	44.8	44.8	44.8	0	45.1	45.1	45.1	45.1	0	45.4	45.3	45.3	45.33	0.06	44.6	44.6	44.6	44.6	0	43.3	43.3	43.3	43.3
	42.2	42.6	42.2	42.33	0.23	42.3	42.7	42.4	42.47	0.21	42.5	42.8	42.5	42.6	0.17	42.7	42.9	42.7	42.77	0.12	42.9	43	42.8	42.9	0.1	43	43.1	43	43.03	0.06	43.3	43.4	43.3	43.33	0.06	43.7	43.7	43.7	43.7	0	42.7	42.9	42.6	42.73	0.15	41.4	41.6	41.3	41.43
	42	42	42.2	42.07	0.12	42	42	42.1	42.03	0.06	42	42	42.1	42.03	0.06	42.1	42	42.1	42.07	0.06	42.1	42.1	42.1	42.1	0	42.1	42.1	42.1	42.1	0	42.3	42.3	42.3	42.3	0	42.5	42.5	42.5	42.5	0	42	42	42.1	42.03	0.06	40.8	40.7	40.8	40.77
	42.8	43.1	43.3	43.07	0.25	42.9	43.2	43.3	43.13	0.21	43.1	43.3	43.4	43.27	0.15	43.3	43.4	43.5	43.4	0.1	43.4	43.5	43.6	43.5	0.1	43.6	43.7	43.7	43.67	0.06	43.9	43.9	43.9	43.9	0	44.2	44.3	44.3	44.27	0.06	43.4	43.5	43.6	43.5	0.1	41.8	42	42.1	41.97
	42.5	42.2	42.2	42.3	0.17	42.3	42.1	42.2	42.2	0.1	42.1	42	42.2	42.1	0.1	42	42	42.2	42.07	0.12	42	42	42.3	42.1	0.17	42	42	42.3	42.1	0.17	42.1	42.2	42.3	42.2	0.1	42.3	42.4	42.4	42.37	0.06	41.9	41.9	41.9	41.9	0	40.9	40.9	41	40.93
均数				43.399					43.394					43.4206					43.4983					43.5648					43.6497					43.8722					44.1431					43.484					42.1863
SD				1.28115					1.27654					1.27778					1.28546					1.28748					1.30187					1.33209					1.35618					1.28362					1.25683
[truncated: 1 more columns]
