# Supplementary material for: Evaluation of Equivalent Keratometry Readings Obtained by Pentacam HR (High Resolution)
Source: PLoS One. 2016 Mar 7;11(3):e0150121. doi: 10.1371/journal.pone.0150121 (PMC4780706; doi:10.1371/journal.pone.0150121)
Supplement: S2 Data — (XLSX) [file pone.0150121.s003.xlsx]

## Sheet: Sheet1
Name	eye	CCT	EKR1.0mm					EKR2.0mm					EKR3.0mm					EKR4.0mm					EKR4.5mm					EKR5.0mm					EKR6.0mm					EKR7.0mm					SimK					Knet
			1st	2nd	3rd	Mean	SD	1st	2nd	3rd	Mean	SD	1st	2nd	3rd	Mean	SD	1st	2nd	3rd	Mean	SD	1st	2nd	3rd	Mean	SD	1st	2nd	3rd	Mean	SD	1st	2nd	3rd	Mean	SD	1st	2nd	3rd	Mean	SD	1st	2nd	3rd	Mean	SD	1st	2nd
cai fangfang	od	467	41.2	41.7	41.3	41.4	0.26	41.3	41.7	41.4	41.47	0.21	41.5	41.6	41.6	41.57	0.06	41.7	41.7	42.1	41.83	0.23	41.8	41.7	42.3	41.93	0.32	41.9	41.8	42.4	42.03	0.32	42.2	42.1	42.7	42.33	0.32	42.6	42.5	43	42.7	0.26	42.1	41.9	42.1	42.03	0.12	40	40
	os	467	41	41.3	41	41.1	0.17	41	41.3	41	41.1	0.17	41	41.2	41	41.07	0.12	41	41.3	41	41.1	0.17	41.1	41.3	41	41.13	0.15	41.2	41.3	41	41.17	0.15	41.4	41.6	41.4	41.47	0.12	41.9	42	41.9	41.93	0.06	41.2	41.5	41.3	41.33	0.15	39.3	39.5
chen duo	od	450	39.7	39.8	39.6	39.7	0.1	39.6	39.7	39.5	39.6	0.1	39.5	39.6	39.5	39.53	0.06	39.6	39.5	39.5	39.53	0.06	39.6	39.6	39.6	39.6	0	39.7	39.7	39.7	39.7	0	40.1	40.1	40.1	40.1	0	40.7	40.8	40.7	40.73	0.06	39.7	39.6	39.8	39.7	0.1	37.9	37.8
	os	471	41.9	41.8	41.7	41.8	0.1	41.6	41.6	41.5	41.57	0.06	41.4	41.5	41.4	41.43	0.06	41.3	41.4	41.3	41.33	0.06	41.3	41.3	41.3	41.3	0	41.3	41.4	41.3	41.33	0.06	41.4	41.5	41.5	41.47	0.06	41.8	41.8	41.8	41.8	0	41.4	41.5	41.4	41.43	0.06	39.9	40
chen hao	od	482	42.2	41.9	42	42.03	0.15	42.1	41.9	42	42	0.1	42	41.9	41.9	41.93	0.06	41.9	42	42	41.97	0.06	42	42.1	42	42.03	0.06	42.1	42.2	42.1	42.13	0.06	42.4	42.5	42.5	42.47	0.06	43.1	43.1	43.2	43.13	0.06	42.2	42.2	42.2	42.2	0	40.4	40.4
	os	494	42.6	42.7	42.2	42.5	0.26	42.5	42.5	42.1	42.37	0.23	42.3	42.3	42	42.2	0.17	42.2	42.2	42	42.13	0.12	42.3	42.2	42	42.17	0.15	42.4	42.3	42.2	42.3	0.1	42.8	42.8	42.7	42.77	0.06	43.4	43.4	43.4	43.4	0	42.4	42.3	42.1	42.27	0.15	40.6	40.6
chen liaohai	od	472	39.9	40.2	39.8	39.97	0.21	39.8	40	39.6	39.8	0.2	39.7	39.7	39.5	39.63	0.12	39.6	39.6	39.5	39.57	0.06	39.6	39.6	39.5	39.57	0.06	39.6	39.6	39.5	39.57	0.06	39.8	39.7	39.7	39.73	0.06	40.1	40	40	40.03	0.06	39.6	39.6	39.6	39.6	0	38.1	38.1
	os	454	39.2	39.3	39.3	39.27	0.06	39.2	39.1	39.2	39.17	0.06	39.1	39	39	39.03	0.06	39.1	38.9	38.9	38.97	0.12	39.1	38.9	38.9	38.97	0.12	39.1	38.9	38.9	38.97	0.12	39.2	39.1	39.1	39.13	0.06	39.5	39.5	39.5	39.5	0	39.2	39.1	39	39.1	0.1	37.6	37.5
chen manman	od	469	40.4	40.2	40.1	40.23	0.15	40.1	40.1	40	40.07	0.06	39.9	39.9	39.8	39.87	0.06	39.7	39.8	39.7	39.73	0.06	39.7	39.8	39.7	39.73	0.06	39.8	39.9	39.8	39.83	0.06	40.1	40.2	40.1	40.13	0.06	40.7	40.7	40.7	40.7	0	39.9	39.9	39.9	39.9	0	38.4	38.4
	os	445	40.4	40.2	40.5	40.37	0.15	40.1	39.9	40.2	40.07	0.15	39.7	39.6	39.9	39.73	0.15	39.5	39.5	39.7	39.57	0.12	39.5	39.4	39.6	39.5	0.1	39.5	39.5	39.7	39.57	0.12	39.9	39.8	39.9	39.87	0.06	40.5	40.5	40.5	40.5	0	39.5	39.5	39.7	39.57	0.12	38	38
chen ruicheng	od	469	39.6	39	39.7	39.43	0.38	39.4	38.9	39.5	39.27	0.32	39.2	38.9	39.3	39.13	0.21	39.1	38.9	39.1	39.03	0.12	39.1	39	39.1	39.07	0.06	39.1	39.1	39.1	39.1	0	39.4	39.4	39.4	39.4	0	39.8	39.8	39.8	39.8	0	39	38.9	39	38.97	0.06	37.6	37.4
	os	467	39.6	39.7	39.5	39.6	0.1	39.3	39.4	39.3	39.33	0.06	39	39	39	39	0	38.7	38.8	38.8	38.77	0.06	38.7	38.7	38.7	38.7	0	38.7	38.7	38.8	38.73	0.06	38.9	38.9	39	38.93	0.06	39.5	39.5	39.5	39.5	0	38.6	38.6	38.7	38.63	0.06	37.2	37.2
chen tianran	od	471	38.4	38.4	38.8	38.53	0.23	38.2	38.2	38.6	38.33	0.23	38.1	38	38.3	38.13	0.15	38	38	38.1	38.03	0.06	38	38	38.1	38.03	0.06	38.1	38.1	38.2	38.13	0.06	38.6	38.6	38.6	38.6	0	39.3	39.4	39.4	39.37	0.06	38	38	38.1	38.03	0.06	36.1	36.1
	os	462	38.7	38.5	38.2	38.47	0.25	38.5	38.3	38	38.27	0.25	38.2	38	37.8	38	0.2	38	37.8	37.7	37.83	0.15	38.1	37.9	37.7	37.9	0.2	38.1	38	37.8	37.97	0.15	38.6	38.4	38.3	38.43	0.15	39.3	39.2	39.1	39.2	0.1	38	38	37.9	37.97	0.06	36	35.9
dailinqi	od	416	40.6	40.4	40.4	40.47	0.12	40.3	40.2	40.1	40.2	0.1	39.9	39.7	39.7	39.77	0.12	39.5	39.4	39.3	39.4	0.1	39.3	39.3	39.2	39.27	0.06	39.3	39.2	39.2	39.23	0.06	39.5	39.5	39.4	39.47	0.06	40	40	40	40	0	39.6	39.4	39.4	39.47	0.12	37.9	37.8
	os	433	40.5	40.6	40.4	40.5	0.1	40.2	40.3	40.1	40.2	0.1	39.8	39.9	39.7	39.8	0.1	39.5	39.6	39.4	39.5	0.1	39.5	39.5	39.3	39.43	0.12	39.4	39.5	39.3	39.4	0.1	39.7	39.7	39.6	39.67	0.06	40.2	40.2	40.1	40.17	0.06	39.6	39.7	39.5	39.6	0.1	38	38
ding yishuang	od	450	40.7	40.7	40.9	40.77	0.12	40.5	40.6	40.8	40.63	0.15	40.4	40.5	40.6	40.5	0.1	40.4	40.5	40.5	40.47	0.06	40.5	40.5	40.5	40.5	0	40.6	40.6	40.6	40.6	0	41.1	41.1	41	41.07	0.06	41.9	41.9	41.9	41.9	0	40.7	40.6	40.6	40.63	0.06	38.7	38.7
	os	448	40.9	40.9	41.4	41.07	0.29	40.7	40.7	41.1	40.83	0.23	40.5	40.6	40.8	40.63	0.15	40.4	40.4	40.6	40.47	0.12	40.4	40.5	40.5	40.47	0.06	40.5	40.5	40.6	40.53	0.06	40.9	40.9	41	40.93	0.06	41.7	41.7	41.8	41.73	0.06	40.6	40.6	40.8	40.67	0.12	38.7	38.7
dong kai	od	461	40.3	40.2	40.3	40.27	0.06	40.3	40.2	40.2	40.23	0.06	40.1	40.1	40.1	40.1	0	40	40	40	40	0	40	40	40	40	0	40	40	40	40	0	40.2	40.2	40.2	40.2	0	40.4	40.5	40.4	40.43	0.06	39.9	40	40	39.97	0.06	38.7	38.7
	os	434	39.1	39	39.2	39.1	0.1	39	39	39.1	39.03	0.06	38.9	38.9	39	38.93	0.06	38.8	38.8	38.9	38.83	0.06	38.8	38.8	38.8	38.8	0	38.8	38.8	38.8	38.8	0	38.9	38.9	39	38.93	0.06	39.2	39.2	39.3	39.23	0.06	38.7	38.7	38.8	38.73	0.06	37.3	37.3
fang ying	od	459	42.5	41.2	40.5	41.4	1.01	41.9	41.3	40.9	41.37	0.5	41.2	41	40.7	40.97	0.25	40.8	40.8	40.7	40.77	0.06	40.8	40.9	40.8	40.83	0.06	40.9	41	41	40.97	0.06	41.5	41.7	41.7	41.63	0.12	42.6	42.7	42.7	42.67	0.06	41.2	41.3	41.6	41.37	0.21	39.2	39.3
	os	453	41.1	41.2	41.4	41.23	0.15	40.6	40.6	40.8	40.67	0.12	40	40	40.2	40.07	0.12	39.7	39.7	39.8	39.73	0.06	39.7	39.7	39.8	39.73	0.06	39.9	39.9	39.9	39.9	0	40.6	40.6	40.7	40.63	0.06	41.8	41.8	41.8	41.8	0	39.9	39.7	40	39.87	0.15	37.9	37.9
feng wenfeng	od	416	37.7	37.9	37.7	37.77	0.12	37.2	37.3	37.1	37.2	0.1	36.5	36.6	36.5	36.53	0.06	36.2	36.2	36.2	36.2	0	36.2	36.2	36.2	36.2	0	36.4	36.4	36.4	36.4	0	37.3	37.2	37.3	37.27	0.06	38.6	38.6	38.6	38.6	0	36.4	36.4	36.4	36.4	0	34.3	34.3
	os	419	38.2	38.2	38	38.13	0.12	37.7	37.8	37.6	37.7	0.1	37.2	37.3	37.2	37.23	0.06	36.9	37	36.9	36.93	0.06	36.9	37	36.9	36.93	0.06	37.1	37.1	37	37.07	0.06	37.7	37.7	37.7	37.7	0	38.8	38.8	38.8	38.8	0	37	37.1	37	37.03	0.06	35.1	35.2
hu xiaoya	od	414	37.3	37.4	37.4	37.37	0.06	37.1	37.3	37.2	37.2	0.1	37	37.1	37.1	37.07	0.06	37.1	37.2	37.2	37.17	0.06	37.3	37.3	37.3	37.3	0	37.5	37.5	37.5	37.5	0	38.2	38.3	38.3	38.27	0.06	39.2	39.2	39.2	39.2	0	37.4	37.4	37.3	37.37	0.06	35.6	35.6
	os	423	37.8	38.4	37.9	38.03	0.32	37.6	38.1	37.7	37.8	0.26	37.4	37.8	37.5	37.57	0.21	37.5	37.7	37.6	37.6	0.1	37.6	37.8	37.7	37.7	0.1	37.9	38	38	37.97	0.06	38.6	38.7	38.7	38.67	0.06	39.6	39.7	39.7	39.67	0.06	37.8	37.9	37.8	37.83	0.06	35.9	36.1
jin hanning	od	456	39	39.1	39.1	39.07	0.06	38.8	38.9	38.9	38.87	0.06	38.6	38.6	38.6	38.6	0	38.3	38.4	38.4	38.37	0.06	38.3	38.4	38.4	38.37	0.06	38.3	38.3	38.4	38.33	0.06	38.5	38.5	38.5	38.5	0	39	39.1	39.1	39.07	0.06	38.4	38.5	38.5	38.47	0.06	36.6	36.7
	os	463	38.4	38	37.7	38.03	0.35	38.3	37.9	37.7	37.97	0.31	38.1	37.8	37.7	37.87	0.21	37.9	37.8	37.8	37.83	0.06	37.9	37.8	37.8	37.83	0.06	37.9	37.8	37.8	37.83	0.06	38.1	38.1	38	38.07	0.06	38.6	38.6	38.5	38.57	0.06	38	37.9	37.9	37.93	0.06	36.2	36.1
li pengpeng	od	433	37.7	37.3	37.3	37.43	0.23	37.4	37.1	37.1	37.2	0.17	37	36.7	36.8	36.83	0.15	36.6	36.4	36.5	36.5	0.1	36.4	36.3	36.4	36.37	0.06	36.3	36.3	36.4	36.33	0.06	36.4	36.4	36.4	36.4	0	36.8	36.8	36.9	36.83	0.06	36.4	36.3	36.5	36.4	0.1	35	34.8
lin da	od	484	40	40.1	39.7	39.93	0.21	39.9	40	39.6	39.83	0.21	39.8	39.9	39.6	39.77	0.15	39.8	39.9	39.7	39.8	0.1	39.9	40	39.8	39.9	0.1	40	40.1	40	40.03	0.06	40.4	40.5	40.4	40.43	0.06	41.1	41.1	41	41.07	0.06	39.9	39.9	39.8	39.87	0.06	38.4	38.4
	os	487	39.8	39.8	39.9	39.83	0.06	39.7	39.8	39.7	39.73	0.06	39.6	39.7	39.7	39.67	0.06	39.7	39.7	39.7	39.7	0	39.7	39.8	39.8	39.77	0.06	39.9	40	39.9	39.93	0.06	40.3	40.5	40.4	40.4	0.1	40.9	41.1	41.1	41.03	0.12	39.8	39.9	39.8	39.83	0.06	38.1	38.2
lin weimin	od	494	41.1	41.4	41.7	41.4	0.3	40.9	41.2	41.4	41.17	0.25	40.8	40.9	41.1	40.93	0.15	40.8	40.8	40.9	40.83	0.06	40.8	40.9	40.9	40.87	0.06	41	41	41	41	0	41.5	41.6	41.5	41.53	0.06	42.4	42.4	42.4	42.4	0	41.1	41	41	41.03	0.06	39.1	39.2
	os	468	39.7	39.6	39.8	39.7	0.1	39.6	39.5	39.6	39.57	0.06	39.4	39.4	39.4	39.4	0	39.4	39.4	39.3	39.37	0.06	39.5	39.4	39.4	39.43	0.06	39.6	39.6	39.6	39.6	0	40.3	40.3	40.3	40.3	0	41.3	41.3	41.4	41.33	0.06	39.7	39.6	39.6	39.63	0.06	37.7	37.7
lin yuxing	od	431	38.3	38.2	38.1	38.2	0.1	38.1	38	37.9	38	0.1	37.9	37.8	37.7	37.8	0.1	37.8	37.7	37.7	37.73	0.06	37.8	37.8	37.8	37.8	0	37.9	37.9	37.9	37.9	0	38.4	38.4	38.4	38.4	0	39.2	39.2	39.2	39.2	0	38	37.9	38	37.97	0.06	36.2	36.1
	os	433	38	38.3	38.3	38.2	0.17	37.9	38.1	38.2	38.07	0.15	37.8	38	38	37.93	0.12	37.8	37.9	38	37.9	0.1	37.8	38	38	37.93	0.12	38	38.1	38.1	38.07	0.06	38.4	38.6	38.6	38.53	0.12	39.2	39.3	39.3	39.27	0.06	37.9	38	38.1	38	0.1	36.2	36.3
shao fang	od	459	37.9	37.7	37.7	37.77	0.12	37.9	37.7	37.7	37.77	0.12	37.9	37.7	37.8	37.8	0.1	37.9	37.8	37.9	37.87	0.06	38	37.9	38	37.97	0.06	38.2	38.1	38.2	38.17	0.06	38.6	38.5	38.6	38.57	0.06	39.1	39.1	39.2	39.13	0.06	38	37.9	38.1	38	0.1	36.4	36.3
	os	439	37.5	37.5	37.5	37.5	0	37.5	37.5	37.5	37.5	0	37.5	37.5	37.5	37.5	0	37.5	37.5	37.6	37.53	0.06	37.6	37.6	37.7	37.63	0.06	37.7	37.8	37.8	37.77	0.06	38.1	38.1	38.2	38.13	0.06	38.7	38.7	38.8	38.73	0.06	37.8	37.7	37.8	37.77	0.06	35.9	35.9
wang xiuxiu	od	401	37.7	37.8	37.5	37.67	0.15	37.5	37.5	37.3	37.43	0.12	37.2	37.2	37	37.13	0.12	37	37	36.9	36.97	0.06	37	37	36.9	36.97	0.06	37.1	37	37	37.03	0.06	37.5	37.4	37.4	37.43	0.06	38.1	38.1	38.1	38.1	0	37	37	36.9	36.97	0.06	35.3	35.3
	os	404	37.6	37.7	37.2	37.5	0.26	37.3	37.4	37	37.23	0.21	36.9	36.9	36.7	36.83	0.12	36.6	36.7	36.5	36.6	0.1	36.6	36.6	36.5	36.57	0.06	36.7	36.6	36.6	36.63	0.06	37	37	37	37	0	37.7	37.7	37.7	37.7	0	36.6	36.5	36.5	36.53	0.06	35	35
xiaqingqing	od	475	40.9	40.8	40.6	40.77	0.15	40.6	40.6	40.5	40.57	0.06	40.4	40.5	40.4	40.43	0.06	40.3	40.4	40.3	40.33	0.06	40.3	40.4	40.3	40.33	0.06	40.4	40.4	40.4	40.4	0	40.7	40.7	40.7	40.7	0	41.3	41.3	41.2	41.27	0.06	40.1	40.2	40.2	40.17	0.06	38.6	38.6
	os	469	40.8	40.8	40.8	40.8	0	40.7	40.7	40.7	40.7	0	40.6	40.6	40.5	40.57	0.06	40.5	40.6	40.4	40.5	0.1	40.5	40.5	40.4	40.47	0.06	40.6	40.6	40.5	40.57	0.06	40.9	40.8	40.8	40.83	0.06	41.3	41.3	41.3	41.3	0	40.5	40.5	40.4	40.47	0.06	38.8	38.8
xie zhilong	od	397	39.5	39.8	39.7	39.67	0.15	39.4	39.6	39.5	39.5	0.1	39.2	39.3	39.3	39.27	0.06	39.1	39.1	39	39.07	0.06	39	39	39	39	0	39	39	39	39	0	39.2	39.2	39.2	39.2	0	39.7	39.7	39.7	39.7	0	39.1	39.1	39	39.07	0.06	37.4	37.4
	os	375	39.2	39	38.9	39.03	0.15	39	38.8	38.7	38.83	0.15	38.8	38.5	38.5	38.6	0.17	38.5	38.4	38.3	38.4	0.1	38.5	38.3	38.3	38.37	0.12	38.5	38.3	38.3	38.37	0.12	38.6	38.5	38.5	38.53	0.06	39.1	39	39	39.03	0.06	38.5	38.3	38.3	38.37	0.12	36.8	36.6
xu xiaofei	od	508	40	39.7	40.1	39.93	0.21	39.8	39.6	39.9	39.77	0.15	39.8	39.6	39.8	39.73	0.12	39.8	39.7	39.8	39.77	0.06	39.8	39.8	39.8	39.8	0	39.9	39.9	39.9	39.9	0	40.2	40.2	40.2	40.2	0	40.6	40.6	40.6	40.6	0	39.7	39.7	39.7	39.7	0	38.4	38.3
	os	503	39.9	39.9	40	39.93	0.06	39.7	39.7	39.8	39.73	0.06	39.6	39.6	39.6	39.6	0	39.5	39.5	39.5	39.5	0	39.5	39.5	39.5	39.5	0	39.6	39.5	39.6	39.57	0.06	39.8	39.8	39.9	39.83	0.06	40.2	40.2	40.3	40.23	0.06	39.5	39.4	39.5	39.47	0.06	38.2	38.1
yang zhichun	od	440	38	38.5	38.3	38.27	0.25	38	38.3	38.2	38.17	0.15	37.9	38.1	38	38	0.1	37.8	37.9	37.8	37.83	0.06	37.8	37.8	37.8	37.8	0	37.8	37.8	37.8	37.8	0	37.9	37.9	37.9	37.9	0	38.4	38.4	38.4	38.4	0	37.7	37.9	37.9	37.83	0.12	36.1	36.2
	os	427	37.1	36.9	36.9	36.97	0.12	37.1	37	37	37.03	0.06	37.1	37.1	37.1	37.1	0	37.1	37.1	37.1	37.1	0	37.1	37.1	37.1	37.1	0	37.1	37.1	37.1	37.1	0	37.2	37.2	37.2	37.2	0	37.6	37.6	37.6	37.6	0	37.2	37.2	37.2	37.2	0	35.4	35.4
ye kezhen	od	453	39.5	38.9	39.3	39.23	0.31	39.5	39.1	39.4	39.33	0.21	39.5	39.2	39.5	39.4	0.17	39.6	39.4	39.6	39.53	0.12	39.6	39.5	39.6	39.57	0.06	39.6	39.5	39.6	39.57	0.06	39.7	39.6	39.7	39.67	0.06	40	39.9	40	39.97	0.06	39.7	39.5	39.7	39.63	0.12	38.1	37.9
	os	449	38.4	38.5	38.4	38.43	0.06	38.6	38.6	38.6	38.6	0	38.8	38.8	38.9	38.83	0.06	39	39	39	39	0	39.1	39.1	39.1	39.1	0	39.2	39.2	39.2	39.2	0	39.3	39.3	39.3	39.3	0	39.6	39.6	39.5	39.57	0.06	39.1	39.1	39	39.07	0.06	37.6	37.6
ye yingying	od	432	37.6	37.9	37.7	37.73	0.15	37.4	37.6	37.5	37.5	0.1	37.1	37.3	37.2	37.2	0.1	37.1	37.1	37.1	37.1	0	37.1	37.2	37.2	37.17	0.06	37.3	37.3	37.3	37.3	0	38	38	38	38	0	39.1	39	39	39.03	0.06	37.2	37.2	37.2	37.2	0	35.2	35.2
	os	436	37.7	37.5	37.4	37.53	0.15	37.4	37.3	37.3	37.33	0.06	37.2	37.1	37.1	37.13	0.06	37.1	37	37	37.03	0.06	37.1	37	37.1	37.07	0.06	37.2	37.2	37.2	37.2	0	37.8	37.8	37.9	37.83	0.06	38.8	38.8	38.8	38.8	0	37.5	37.1	37.3	37.3	0.2	35.2	35.1
yu xiaozheng	od	396	41.2	41	41.3	41.17	0.15	40.7	40.7	40.9	40.77	0.12	40.1	40.3	40.5	40.3	0.2	39.9	40	40.2	40.03	0.15	39.9	40	40.1	40	0.1	40	40.1	40.2	40.1	0.1	40.5	40.5	40.6	40.53	0.06	41.2	41.1	41.3	41.2	0.1	40	40	40.1	40.03	0.06	38.3	38.5
	os	382	39.8	39.5	39.1	39.47	0.35	39.5	39.2	38.9	39.2	0.3	39.1	38.9	38.7	38.9	0.2	38.9	38.8	38.6	38.77	0.15	38.9	38.8	38.7	38.8	0.1	39	39	38.9	38.97	0.06	39.5	39.5	39.5	39.5	0	40.4	40.4	40.3	40.37	0.06	39	38.8	38.8	38.87	0.12	37.2	37.1
zhang rongguo	od	474	38	37.9	37.9	37.93	0.06	37.8	37.8	37.8	37.8	0	37.6	37.7	37.6	37.63	0.06	37.6	37.6	37.5	37.57	0.06	37.6	37.6	37.5	37.57	0.06	37.6	37.7	37.6	37.63	0.06	37.8	37.8	37.8	37.8	0	38.2	38.2	38.2	38.2	0	37.6	37.7	37.4	37.57	0.15	36.1	36.2
	os	469	38.7	38.8	38.9	38.8	0.1	38.4	38.5	38.5	38.47	0.06	38.2	38.3	38.3	38.27	0.06	38	38	38.1	38.03	0.06	38	38.1	38.1	38.07	0.06	38	38	38	38	0	38.1	38.2	38.2	38.17	0.06	38.4	38.5	38.5	38.47	0.06	38	38	38	38	0	36.6	36.6
zhao jinrui	od	430	42.4	42	41.9	42.1	0.26	42.2	41.9	41.8	41.97	0.21	41.9	41.7	41.6	41.73	0.15	41.8	41.6	41.6	41.67	0.12	41.8	41.6	41.6	41.67	0.12	41.9	41.7	41.7	41.77	0.12	42.2	42	42.1	42.1	0.1	42.8	42.6	42.6	42.67	0.12	41.9	41.7	41.8	41.8	0.1	40.2	40
	os	421	41.8	42.3	41.8	41.97	0.29	41.6	41.9	41.5	41.67	0.21	41.3	41.5	41.2	41.33	0.15	41.1	41.2	41	41.1	0.1	41.1	41.2	41	41.1	0.1	41.2	41.2	41.1	41.17	0.06	41.7	41.7	41.6	41.67	0.06	42.5	42.5	42.4	42.47	0.06	41.3	41.4	41.2	41.3	0.1	39.4	39.6
zhao zhongan	od	457	39.7	39.8	39.9	39.8	0.1	39.7	39.7	39.8	39.73	0.06	39.7	39.7	39.7	39.7	0	39.7	39.6	39.7	39.67	0.06	39.7	39.7	39.7	39.7	0	39.8	39.7	39.8	39.77	0.06	40.1	40.1	40.1	40.1	0	40.7	40.7	40.7	40.7	0	39.8	39.8	39.9	39.83	0.06	38	37.9
	os	476	40.2	40	40.2	40.13	0.12	40.3	40.1	40.2	40.2	0.1	40.3	40.2	40.3	40.27	0.06	40.4	40.3	40.4	40.37	0.06	40.5	40.4	40.5	40.47	0.06	40.5	40.5	40.6	40.53	0.06	40.9	40.9	40.9	40.9	0	41.4	41.4	41.5	41.43	0.06	40.6	40.5	40.6	40.57	0.06	38.8	38.7
zheng fei	os	432	38.6	38.9	39	38.83	0.21	38.5	38.6	38.8	38.63	0.15	38.4	38.4	38.6	38.47	0.12	38.3	38.2	38.4	38.3	0.1	38.3	38.2	38.4	38.3	0.1	38.4	38.3	38.4	38.37	0.06	38.7	38.7	38.7	38.7	0	39.3	39.3	39.3	39.3	0	38.4	38.4	38.5	38.43	0.06	36.6	36.6
zheng shizheng	od	387	36.9	37.6	37.3	37.27	0.35	36.9	37.2	37.1	37.07	0.15	36.9	36.9	37	36.93	0.06	37.1	37	37.1	37.07	0.06	37.3	37.2	37.3	37.27	0.06	37.6	37.5	37.6	37.57	0.06	38.5	38.4	38.6	38.5	0.1	39.7	39.5	39.7	39.63	0.12	37.3	37.2	37.5	37.33	0.15	35.4	35.4
	os	397	37.3	37.3	37.1	37.23	0.12	37.2	37.1	37.1	37.13	0.06	37.2	37	37.1	37.1	0.1	37.4	37.4	37.4	37.4	0	37.7	37.8	37.7	37.73	0.06	38	38.2	38.1	38.1	0.1	39	39.4	39.3	39.23	0.21	40.2	40.6	40.5	40.43	0.21	37.7	37.5	37.4	37.53	0.15	35.8	35.8
zhouxingyu	od	424	39.8	39.5	39.3	39.53	0.25	39.9	39.7	39.5	39.7	0.2	40	39.9	39.7	39.87	0.15	40.1	40.1	40	40.07	0.06	40.2	40.2	40.1	40.17	0.06	40.3	40.2	40.2	40.23	0.06	40.6	40.5	40.5	40.53	0.06	41.1	41	41.1	41.07	0.06	40.2	40.2	40.1	40.17	0.06	38.6	38.6
zhu jianwei	od	536	41.2	41.1	41.6	41.3	0.26	41	40.9	41.3	41.07	0.21	40.7	40.6	40.9	40.73	0.15	40.6	40.4	40.6	40.53	0.12	40.5	40.4	40.5	40.47	0.06	40.5	40.4	40.5	40.47	0.06	40.7	40.6	40.6	40.63	0.06	41.1	41	41	41.03	0.06	40.7	40.5	40.6	40.6	0.1	39	38.9
	os	538	40.9	40.7	40.8	40.8	0.1	40.7	40.5	40.7	40.63	0.12	40.6	40.4	40.5	40.5	0.1	40.5	40.4	40.4	40.43	0.06	40.5	40.4	40.4	40.43	0.06	40.6	40.4	40.4	40.47	0.12	40.7	40.6	40.7	40.67	0.06	41.1	41	41	41.03	0.06	40.6	40.5	40.5	40.53	0.06	39	38.8
zhu li	od	514	40.1	40	39.8	39.97	0.15	40	39.9	39.8	39.9	0.1	39.9	39.8	39.7	39.8	0.1	39.9	39.8	39.7	39.8	0.1	39.9	39.8	39.7	39.8	0.1	39.9	39.9	39.8	39.87	0.06	40.2	40.2	40	40.13	0.12	40.6	40.7	40.5	40.6	0.1	40.1	40	40	40.03	0.06	38.3	38.2
	os	518	40	40.2	40.2	40.13	0.12	39.9	40.1	40.1	40.03	0.12	39.9	40	40	39.97	0.06	39.8	40	39.9	39.9	0.1	39.9	40	39.9	39.93	0.06	40	40	40	40	0	40.3	40.3	40.3	40.3	0	40.8	40.8	40.8	40.8	0	40	40.1	40.1	40.07	0.06	38.2	38.3
wang xiaofen	od	464	41.3	41.6	41.1	41.33	0.25	41.1	41.3	41	41.13	0.15	41	41.2	41	41.07	0.12	41	41.1	41	41.03	0.06	41.1	41.1	41	41.07	0.06	41.2	41.2	41.2	41.2	0	41.6	41.6	41.6	41.6	0	42.4	42.4	42.3	42.37	0.06	41.3	41.3	41.2	41.27	0.06	39.3	39.4
	os	488	42.2	42.6	42.8	42.53	0.31	42.1	42.4	42.6	42.37	0.25	42.1	42.3	42.4	42.27	0.15	42.1	42.2	42.3	42.2	0.1	42.1	42.2	42.3	42.2	0.1	42.2	42.3	42.3	42.27	0.06	42.6	42.6	42.7	42.63	0.06	43.2	43.2	43.3	43.23	0.06	42.2	42.3	42.4	42.3	0.1	40.4	40.6
yangxiaochen	od	442	36	35.7	35.9	35.87	0.15	35.6	35.4	35.5	35.5	0.1	35.2	35	35	35.07	0.12	34.9	34.7	34.7	34.77	0.12	34.8	34.7	34.7	34.73	0.06	34.9	34.8	34.8	34.83	0.06	35.4	35.3	35.3	35.33	0.06	36.3	36.3	36.3	36.3	0	35	34.9	34.9	34.93	0.06	33	32.8
	os	447	35.9	36	35.7	35.87	0.15	35.5	35.6	35.3	35.47	0.15	35	35.1	34.9	35	0.1	34.8	34.7	34.7	34.73	0.06	34.8	34.7	34.7	34.73	0.06	34.9	34.8	34.8	34.83	0.06	35.4	35.4	35.4	35.4	0	36.4	36.4	36.5	36.43	0.06	34.8	34.9	34.8	34.83	0.06	32.9	32.9
均数		451.746
SD		34.4623
[truncated: 10 more columns]

## Sheet: Sheet2
Name	eye	Preoperation				Postoperation(more than 3 month )				Surgery Name	术前SEQ	术后SEQ	SEQ改变量
		Degree of refractive error			BCVA	Degree of refractive error			BCVA
		Spherical(DS)	Cylindel(DC)	Axis(°)		Spherical(DS)	Cylindel(DC)	Axis(°)
cai fangfang	od	-4.25	-1			0.25	-0.25				-4.75	0.13	4.88
	os	-4.5	-1			0.25					-5	-0.25	4.75
chen duo	od	-3.5	-1			1	-0.75				-4	0.63	4.63
	os	-1	-1.5			0	0				-1.75	0	1.75
chen hao	od	-3.75	-0.5			0.5	-0.5				-4	0.25	4.25
	os	-3.75	0			0.25	-0.5				-3.75	0	3.75
chen liaohai	od	-2.5	-0.75			0.75	-0.5				-2.88	0.5	3.38
	os	-3.25	-0.5			0.5	-0.5				-3.5	0.25	3.75
chen manman	od	-4	0			0	-0.5				-4	-0.25	3.75
	os	-4	0			0.25	-0.5				-4	0	4
chen ruicheng	od	-3	-1.25			0.25	0				-3.63	0.25	3.88
	os	-3.75	-0.5			0.5	0				-4	0.5	4.5
chen tianran	od	-6	-1.75			0.5	-0.5				-6.88	0.25	7.13
	os	-4.5	0			0	-0.5				-4.5	-0.25	4.25
dailinqi	od	-4.5	0			0	-0.5				-4.5	-0.25	4.25
	os	-4.25	0			0.5	-0.5				-4.25	0.25	4.5
ding yishuang	od	-5.25	-1.25			0.25	0				-5.88	0.25	6.13
	os	-4.75	-1.75			0	0				-5.63	0	5.63
dong kai	od	-1.5	-1			0	-0.5				-2	-0.25	1.75
	os	-2.75	-1			0	0				-3.25	0	3.25
fang ying	od	-6.25	-0.75			-0.25	-0.25				-6.63	-0.38	6.25
	os	-7	0			0	0				-7	0	7
feng wenfeng	od	-9.5	-1			0.25	-0.25				-10	0.13	10.13
	os	-8.5	-1.25			0	-0.5				-9.13	-0.25	8.88
hu xiaoya	od	-6.25	-1			0.25	-0.25				-6.75	0.13	6.88
	os	-5.25	-0.5			1	-0.25				-5.5	0.88	6.38
jin hanning	od	-5.75	0			-0.25	0				-5.75	-0.25	5.5
	os	-5	-0.25			0.75	-0.5				-5.13	0.5	5.63
li pengpeng	od	-5	-0.5			0.5	-0.75				-5.25	0.13	5.38
lin da	od	-4.25	-0.5			0	0				-4.5	0	4.5
	os	-4	-0.5			0.25	0				-4.25	0.25	4.5
lin weimin	od	-5	-1			0	-0.5				-5.5	-0.25	5.25
	os	-6.75	-0.5			-0.25	0				-7	-0.25	6.75
lin yuxing	od	-6	-0.5			0.5	-0.25				-6.25	0.38	6.63
	os	-5.5	-0.75			0.5	-0.25				-5.88	0.38	6.26
shao fang	od	-4	-0.75			0.25	-0.75				-4.38	-0.13	4.25
	os	-4.25	-1.5			-0.25	-0.25				-5	-0.38	4.62
wang xiuxiu	od	-5	-1			0	0.25				-5.5	0.13	5.63
	os	-5	-1			0.25	-0.5				-5.5	0	5.5
xiaqingqing	od	-3.75	-1			0.75	-0.25				-4.25	0.63	4.88
	os	-2.75	-1.75			0.25	0				-3.63	0.25	3.88
xie zhilong	od	-5.5	-0.5			0	-0.25				-5.75	-0.13	5.62
	os	-6.25	-0.5			1	-1				-6.5	0.5	7
xu xiaofei	od	-1.5	-0.25			-0.25	-0.25				-1.63	-0.38	1.25
	os	-1.25	-0.5			0	-0.25				-1.5	-0.13	1.37
yang zhichun	od	-5	-0.75			0.25	-0.25				-5.38	0.13	5.51
	os	-4.75	-1.25			0.5	-0.25				-5.38	0.38	5.76
ye kezhen	od	-3.25	-1.5			-0.5	0				-4	-0.5	3.5
	os	-3.25	-2			-0.25	0				-4.25	-0.25	4
ye yingying	od	-6.75	-1			0	-0.75				-7.25	-0.38	6.87
	os	-6.5	-1.25			-0.25	0				-7.13	-0.25	6.88
yu xiaozheng	od	-7.25	-0.5			-1.5	0				-7.5	-1.5	6
	os	-7.5	-1.25			-0.75	0				-8.13	-0.75	7.38
zhang rongguo	od	-2	0			0.5	-0.25				-2	0.38	2.38
	os	-1.5	-0.5			0.5	-0.25				-1.75	0.38	2.13
zhao jinrui	od	-4	0			0.25	0				-4	0.25	4.25
	os	-4.75	-0.75			0.25	0				-5.13	0.25	5.38
zhao zhongan	od	-5	-0.25			0.25	0				-5.13	0.25	5.38
	os	-3.75	-0.25			1	-0.75				-3.88	0.63	4.51
zheng fei	os	-3	-0.75			0.75	-1				-3.38	0.25	3.63
zheng shizheng	od	-8.75	-1.25			0	-1				-9.38	-0.5	8.88
	os	-8.5	-0.5			-0.75	0				-8.75	-0.75	8
zhouxingyu	od	-3	-1.75			0.25	-0.5				-3.88	0	3.88
zhu jianwei	od	-3	0			0	0				-3	0	3
	os	-2.25	-0.75			0.25	0				-2.63	0.25	2.88
zhu li	od	-5	0			0	-0.25				-5	-0.13	4.87
	os	-4.75	0			0	-0.25				-4.75	-0.13	4.62
wang xiaofen	od	-4	-1			0.25	0				-4.5	0.25	4.75
	os	-2.25	-1.5			0.75	-0.25				-3	0.63	3.63
yangxiaochen	od	-7.5	-1.5			0	-0.25				-8.25	-0.13	8.12
	os	-8	-1			-0.25	-0.25				-8.5	-0.38	8.12
均数											-5.01746	0.0302817	5.04775
SD											1.91477	0.382379	1.80756
